# Supplementary material for: Insight into the Binding and Hydrolytic Preferences of hNudt16 Based on Nucleotide Diphosphate Substrates
Source: Int J Mol Sci. 2021 Oct 10;22(20):10929. doi: 10.3390/ijms222010929 (PMC8535469; doi:10.3390/ijms222010929)
Supplement: Supplementary file 1 [file ijms-22-10929-s001.zip]

Archive with 1 entries (1 files):
- ijms-1376334-supplementary.pdf
